# Supplementary material for: DNA damage induced PARP‐1 overactivation confers paclitaxel‐induced neuropathic pain by regulating mitochondrial oxidative metabolism
Source: CNS Neurosci Ther. 2024 Aug 30;30(9):e70012. doi: 10.1111/cns.70012 (PMC11364515; doi:10.1111/cns.70012)
Supplement: Supplementary file 1 — Data S1. [file CNS-30-e70012-s001.zip]

Archive with 2 entries (2 files):
- Original  figures.pdf
- Supplemental data revision.docx
